# Supplementary material for: Evidence of Virulent Multi-Drug Resistant and Biofilm-Forming Listeria Species Isolated from Various Sources in South Africa
Source: Pathogens. 2022 Jul 27;11(8):843. doi: 10.3390/pathogens11080843 (PMC9416180; doi:10.3390/pathogens11080843)
Supplement: Supplementary file 1 [file pathogens-11-00843-s001.zip]

Archive with 1 entries (1 files):
- pathogens-1787560-supplementary.pdf
